# Supplementary material for: Knowledge, Attitude, and Perception of Health Care Providers Providing Medication Therapy Management (MTM) Services to Older Adults in Saudi Arabia
Source: Healthcare (Basel). 2023 Nov 10;11(22):2936. doi: 10.3390/healthcare11222936 (PMC10671085; doi:10.3390/healthcare11222936)
Supplement: Supplementary file 1 [file healthcare-11-02936-s001.zip]

Archive with 1 entries (1 files):
- healthcare-2678355-supplementary.pdf
